# Supplementary material for: Plant species richness and community assembly along gradients of elevation and soil nitrogen availability
Source: AoB Plants. 2020 Apr 15;12(3):plaa014. doi: 10.1093/aobpla/plaa014 (PMC7243275; doi:10.1093/aobpla/plaa014)
Supplement: plaa014_suppl_supplementary_Table_S1 [file plaa014_suppl_supplementary_table_s1.xlsx]

## Sheet: Table S1
Table S1. List of species and a cover (%) of each species at each elevation. "+" represents the cover lower than 0.01 %. T, H and F mean tree, herb and fern species, respectively.
	Species	Elevation
		45 m	340 m	385 m	570 m	800 m	980 m	1100 m	1450 m	1600 m	1800 m	2100 m	2200 m	2380 m	2500 m
T	Cleyera japonica Thunb., p.p.	45	15.7
T	Quercus variabilis Blume	22.75
T	Quercus glauca Thunb. ex Murray	18	0.1
T	Myrica rubra Sieb. et Zucc.	16.75
T	Eurya japonica Thunb.	13.75	7.1	2.75	4.5
T	Quercus serrata Thunb.	10	0.5				0.25
T	Cinnamomum camphora (L.) Presl	6.5
T	Dendropanax trifidus (Thunb.) Makino	2.25
T	Ilex pedunculosa Miq.	1.25
T	Rhus succedanea L.	1
T	Photinia glabra (Thunb.) Maxim	0.75
T	Ilex integra Thunb.	0.25
T	Acer sieboldianum Miq.		35
T	Quercus sessilifolia Blume		17
T	Ilex macropoda Miq.		4.5
T	Camellia japonica L.		0.4
T	Carpinus laxiflora (Siebold et Zucc.) Blume		6	18.05
F	Gleichennia japonica Spring		6
T	Quercus myrsinifolia Blume			0.25
T	Magnolia salicifolia (Siebold et Zucc.) Maxim.		4
T	Clethra barbinervis Siebold et Zucc.		4
T	Illicium anisatum L.		0.2	13.15
T	Rhus sylvestris Siebold et Zucc.								0.4
T	Chamaecyparis obtusa (Siebold et Zucc.) Endl.		0.5	2.25
T	Trachelospermum asiaticum (Siebold et Zucc.) Nakai			1.25
T	Cinnamomum insulari-montanum Hayata		0.5
T	Pieris japonica (Thunb. ex Murray) D. Don		0.5	0.5
T	Benthamidia japonica (Siebold et Zucc.) H. Hara
T	Quercus acuta Thunb.		0.9
T	Hydrangea hirta (Thunb. ex Murray) Siebold et Zucc.			0.15
T	Malus tschonoskii (Maxim.) C. K. Schneid.		0.9
T	Evodiopanax innovans (Siebold et Zucc.) Nakai
T	Osmanthus heterophyllus (G.Don) P. S. Greene		0.6
T	Wisteria floribunda (Willd.) DC.					1.45
H	Ophiopogon japonicus (L. f.) Ker-Gawl.		0.5
T	Lindera triloba (Siebold et Zucc.) Blume		0.5	0.05
T	Lyonia ovalifolia (Wall.) Drude var. elliptica (Siebold et Zucc.) Hand.-Mazz.
T	Acer tenuifolium (Koidz.) Koidz.			1.25
T	V. smallii var. glabrum (Koidz. Ex Nakai) Nakai
T	Rhododendron semibarbatum Maxim.
T	Litsea citriodora (Sieb. et Zucc.) Hatusima
T	Sorbus japonica (Decne.) Hedl.
T	Ligustrum japonicum Thunb.
H	Oplismenus undulatifolius (Ard.) Roem. et Schult.			1.8
T	Fraxinus sieboldiana Blume
T	Hamamelis japonica Siebold et Zucc.		0.2
T	Viburnum phlebotrichum Siebold et Zucc.
H	Viola grypoceras A. Gray							+
T	Abelia spathulata Siebold et Zucc.
H	Asarum takaoi F. Maek.
T	Akebia trifoliata (Thunb.) Koidz.			+		0.25	0.1
T	Lindera sericea (Siebold et Zucc.) Blume var. glabrata Blume			0.3			1.25
T	Sapium japonicum (Siebold et Zucc.) Pax et K. Hoffm.			14.1
T	Callicarpa mollis Siebold et Zucc.			8.45
T	Abies firma Siebold et Zucc.			7.5
T	Daphniphyllum macropodum Miq.			6.8
T	Torreya nucifera (L.) Siebold et Zucc.			6.55
T	Hovenia tomentella (Makino) Nakai			4.8
T	Lindera umbellata Thunb.			2.45
F	Dryopteris erythrosora (Eaton) O. Kuntze			2
T	Aesculus turbinata Blume			1.25			0.8	54
T	Ilex crenata var. paludosa (Nakai) H. Hara			1.2
F	Thelypteris japonica (Baker) Ching			1.1
F	Deparia japonica (Thunb. ex Murray) M. Kato			0.75
T	Rhododendron reticulatum D. Don			0.5
T	Callicarpa japonica Thunb.			0.5		2.5
T	Schizophragma hydrangeoides Siebold et Zucc.			0.4			0.5			+
H	Cynanchum sublanceolatum (Miq.) Matsum.			0.4
H	Solanum nigrum L.			0.3
H	Ainsliaea apiculata Sch. Bip.			0.3
T	Zanthoxylum piperitum (L.) DC.			0.25			1.1
T	Ardisia japonica (Thunb. ex Murray) Blume			0.2
T	Meliosma myriantha Siebold et Zucc.			0.1		4.1	3.65
T	Hydrangea serrata (Thunb. ex Murray) Ser.			0.1			1.2
T	Rhus ambigua Lavallee ex Dippel			0.1
H	Viola takedana Makino			0.1		0.1
H	Arabis hirsuta (L.) Scop. subsp. nipponica (Franch. et Sav.) Kitam.			0.1
H	Rubus palmatus Thunb. ex Murray var. coptophyllus A. Gray			0.05
T	Acer palmatum Thunb. ex Murray			+
T	Berchemia racemosa Siebold et Zucc.			+
T	Rubus pectinellus Maxim.			+
H	Antenoron filiforme (Thunb. ex Murray) Roberty et Vautier			+		0.95	1.3	1.8
H	Carex rugata Ohwi
T	Disanthus cercidifolius Maxim.
T	Symplocos coreana (H. Lév.) Ohwi
H	Stellatia diversiflora Maxim.
T	Styrax japonicus Siebold et Zucc.
T	Vaccinium japonicum Miq.
T	Eleutherococcus sciadophylloides (Franch. et Sav.) H. Ohashi								0.15	1.6
T	Menziesia ciliicalyx (Miq.) Maxim.
T	Ailanthus altissima (Miller) Swingle
T	Daphniphyllum macropodum subsp. humile (Maxim. ex Franch. et Sav.) Hurus.
H	Smilax china L.						+
T	Betula grossa Siebold et Zucc.
F	Dryopteris sabaei (Franch. et Sav.) C. Chr.
T	Hydrangea luteovenosa Koidzumi
T	Tsuga sieboldii Carrière
F	Blechnum niponicum (Kunze) Makino
T	Ilex crenata Thunb. ex Murray
T	Ilex serrata var. argutidens (Miq.) Rehder
T	Deutzia crenata Siebold et Zucc.					0.25		0.2
T	Lindera praecox (Siebold et Zucc.) Blume					61.65
T	Juglans mandshurica Maxim. var. sachalinensisi (Miyabe et Kudo) Kitam.					23.75
T	Lindera obtusiloba Blume					10.5
T	Zelkova serrata (Thunb.) Makino					10.25	7.05	19
T	Castanea crenata Siebold et Zucc.					9.75	14.5	0.5
T	Actinidia kolomikta (Maxim. et Rupr.) Maxim.					6
T	Sorbus alnifolia (Siebold et Zucc.) C. Koch					5.25		2	0.75
H	Pueraria lobata (Willd.) Ohwi					1.85
T	Staphylea bumalda DC.					1.65
T	Ulmus laciniata (Trautv.) Mayr					1.5
T	Kerria japonica (L.) DC.					1.4	0.15	7.5
T	Acer mono Maxim. var. marmoratum (G. Nicholson) H. Hara f. dissectum (Wesmael) Rehder					1.25		9.65	2.9
H	Dioscorea gracillima Miq.					1
F	Dryopteris lacera (Thunb. ex Murray) O.Kuntze					0.9
T	Alangium platanifolium (Siebold et Zucc.) Harms var. trilobum (Miq.) Ohwi					0.6	0.15	0.1
T	Smilax sieboldii Miq.					0.6	0.1
T	Acer crataegifolium Siebold et Zucc.					0.5
T	Clematis japonica Thunb. ex Murray					0.5	0.2
T	Acer amoenum Carriére					0.25	12.85	26.25	1.05
T	Viburnum dilatatum Thunb. ex Murray					0.25	0.1	0.05	0.75
H	Capsella bursa-pastoris (L.) Medik.					0.25	0.5
T	Sambucus racemosa L. subsp. sieboldiana (Miq.) H. Hara					0.25		0.25
H	Viola mirabilis L. var. subglabra Ledeb.					0.2
F	Athyrium iseanum Rosenst.					0.15
T	Clematis apiifoloa DC.					0.1		0.25
H	Arisaema serratum (Thunb.) Schitt					+		0.2
T	Euptelea polyandra Siebold et Zucc.						19.25
T	Carpinus cordata Blume						13.25	12.5
T	Magnolia obovata Thunb.						13
F	Dryopteris crassirihizoma Nakai						12.4	13.25		0.5		1.5	0.75	5.65
T	Tsuga diversifolia (Maxim.) Mast.						4			28.25	20.25	36.5
T	Celtis jessoensis Koidz.						3.25
T	Swida macrophylla (Wall.) Soják						2.75
T	Stachyurus praecox Siebold et Zucc.						2.65
T	Celastrus orbiculatus Thunb.						2.55
H	Adenocaulon himalaicum Edgew.						1.65	0.25
T	Morus australis Poir.						1.6
F	Diplazium squamigerum (Mett.) Matsum.						1.5
T	Cercidiphyllum magnificum (Nakai) Nakai						1.5
H	Agastache rugosa (Fisch. Et C. A. Mey.) O. Kuntze						0.9
T	Toisusu urbaniana (Seemen) Kimura						0.75
T	Cephalotaxus harringtonia (Knight ex Forbes) K. Koch						0.5
T	Viburnum japonicum (Thunb.) Sprengel						0.5
T	Helwingia japonica (Thunb. ex Murray) F. Dietr.						0.5
T	Schisandra nigra Maxim.						0.5	+
T	Ligustrum tschonoskii Decne.						0.5
H	Asyneuma japonicum (Miq.) Briq.						0.4
H	Circaea erubescens Franch. et Sav.						0.25
H	Corydalis pallida (Thunb.) Pers.						0.25
T	Prunus maximowiczii Rupr.						0.25		0.5	0.05
H	Actaea asiatica H. Hara						0.25
T	Vitis flexuosa Thunb.						0.1
T	Euonymus fortunei (Turcz.) Hand. -Mazz. var. radicans (Siebold ex Miq.) Rehder							13.35
H	Sasa senanensis (Franch. et Sav.)							8.25	74	13.85	65.5
T	Acer cissifolium (Siebold et Zucc.) K. Koch							6.25
T	Akebia×pentaphylla Makino							1.75
T	Quercus crispula Blume							1.5	51
H	Mosla dianthera (Buch.-Ham. ex Roxb.) Maxim.							0.85
H	Achyranthes bidentata Blume var. japonica Miq.							0.75
T	Ribes maximowiczianum Kom.							0.6
H	Leucosceptrum japonicum (Miq.) Kitam. et Murata							0.4
H	Asperula odorata L.							0.3
H	Veronica persica Poir.							0.25
T	Tilia maximowicziana Shiras.							0.25
H	Geum japonicum Thunb. ex Murray							0.25
F	Athyrium nipponicum (Mett.) Hance							0.2
H	Calamagrostis hakonensis Franch. et Sav.							0.2
H	Sanicula chinensis Bunge							0.15
H	Saxifraga nipponica Makino							0.05
T	Lonicera gracilipes var. glandulosa Maxim.							0.05
H	Fatoua villosa (Thunb. ex Murray) Nakai							+
H	Dumasia truncata Siebold et Zucc.							+
H	Maianthemum dilatatum (Wood) Nels. et Macbr.							+		1.05		0.6	0.35	0.4	3.1
T	Larix kaempferi (Lamb.) Carrière								16.5
T	Tilla japonica (Miq.) Simonk								7.75
T	Betula platyphylla Sukaczev var. japonica (Miq.) H. Hara								4.5
T	Kalopanax septemlobus (Thunb. ex Murray) Koidz.								3
T	Prunus grayana Maxim.								2.95
T	Acer tschonoskii Maxim.								2.5	0.75	0.05	9.8	8.9
T	Alnus hirsuta Turcz.								1.5
T	Euonymus planipes (Koehne) Koehne								0.75	0.5
T	Acer japonicum Thunb. ex Murray								0.75
T	Acer rufinerve Siebold et Zucc.								0.5
T	Hydrangea paniculata Siebold								0.5
T	Euonymus macropterus Rupr.								0.25		0.4	0.85	0.25
T	Malus toringo (Siebold) Siebold ex Vriese var. sargentii (Rehder) C. K. Schneid								0.1
T	Abies veitchii Lindl.									42.75	38.75	14.35	14	6.5
F	Plagiogyria matsumureana Makino									8.5		17	3.75
T	Prunus nipponica Matsum.									8		1.75		0.25	10.5
H	Arachniodes standishii (Moore) Ohwi									3.05	0.1	2.6	0.6
H	Chamaepericlymenum canadense (L.) Asch. et Graebn.									2.6	0.05	1.55	1.15	1.25	0.3
T	Betula ermanii Cham.									2.25	13.9	4.75	4	16.9	23
T	Menziesia pentandra Maxim.									1.7	0.35	8.85	10.4	3
T	Viburnum furcatum Blume ex Maxim.									1.2	2.25	12.25	7.35	1
T	Hydrangea scandens (L. f.) Ser.									0.75
H	Streptopus streptopoides var. japonicus (Maxim.) Fassett									0.7
H	Shortia uniflora (Maxim.) Maxim. var. orbicularis Honda									0.5
H	Oxalis acetosella L.									0.25	0.05
T	Rubus ikenoensis H. Lév. et Vaniot									0.1		0.75	0.65	0.55
T	Ilex rugosa F.Schmidt									0.1		0.45
H	Smilacina yesoensis Franch. et Sav.									0.05		3.5	2.3	3.95	6.5
T	Sorbus commixta Hedl.										8.3	9.55	11.05	0.75
T	Acer ukurunduense Trautv. et C. A. Mey										3	3.75	11.9	6.05
T	Abies mariesii Mast.											16	20.2	37.75	5.5
T	Picea jezoensis (Siebold et Zucc.) Carrière var. hondoensis (Mayr ex Koehne) Rehder											15.25	12	7.85
H	Heloniopsis orientalis (Thunb.) C. Tanaka											2.25	1.95	2.2	1.6
T	Rhododendron albrechtii Maxim.											2.25
H	Trautvetteria caroliniensis (Walter) Vail var. japonica (Siebold et Zucc.) T. Shimizu											2.05	2.85	5.8	7.8
H	Parasenecio adenostyloides (Franch. et Sav. ex Maxim.) H. Koyama											1.4
H	Streptopus streptopoides (Ledeb.) Frye et Rigg											1.4	2.4	3.15	5.5
H	Schizocodon soldanelloides Siebold et Zucc.											0.75	2.4	2.05	0.4
H	Thelypteris phegopteris (L.) Sloss. ex Rydb.											0.5
H	Astilbe thunbergii var. congesta H. Boissieu											0.25
T	Leucothoe grayana Maxim.											0.2
H	Coptis trifolia (L.) Salisb.											0.2	0.6	0.9	1
H	Tripterospermum japonicum (Siebold et Zucc.) Maxim.											0.1	0.55	0.2
T	Vaccinium smallii A. Gray												7.2	2.65
T	Vaccinium ovalifolium Sm.												3.95	8.1	9.4
H	Veratrum stamineum Maxim.												3.7	5.15	2.4
H	Solidago virgaurea L. subsp. Leiocarpa (Benth.) Hultén												3	2.2
T	Lonicera tschonoskii Maxim.												0.25	0.05
H	Trillium apetalon Makino												+
T	Sorbus matsumurana (Makino) Koehne													12.15	21.5
T	Oplopanax japonicus (Nakai) Nakai													3
T	Alnus maximowiczii Callier													1.9
T	Euonymus tricarpus Koidz.													0.95	4.4
T	Rubus vernus (Focke) Nakai													0.6
H	Diphylleia grayi F.Schmidt													0.4
H	Carex aphyllopus Kükenth.													0.4
T	Pinus pumila (Pall.) Regel														56
T	Sorbus sambucifolia (Cham. Et Schltdl.) Roemer														1.5
T	Rubus pedatus Smith														0.4
T	Rhododendron brachycarpum D. Don ex. G. Don f. fauriae (Franch.) Murata														0.1
