# Supplementary material for: Plant species richness and community assembly along gradients of elevation and soil nitrogen availability
Source: AoB Plants. 2020 Apr 15;12(3):plaa014. doi: 10.1093/aobpla/plaa014 (PMC7243275; doi:10.1093/aobpla/plaa014)
Supplement: plaa014_suppl_supplementary_Table_S2 [file plaa014_suppl_supplementary_table_s2.xlsx]

## Sheet: Table S2
Table S2. List of species and a mean values of plant height (m) of each species at each elevation.
Species	Elevation
	45 m	340 m	385 m	570 m	800 m	980 m	1100 m	1450 m	1600 m	1800 m	2100 m	2200 m	2380 m	2500 m
Cleyera japonica	7.30645	6.4
Quercus variabilis	17.875
Quercus glauca	11.3	3
Myrica rubra	15.5	4.56667
Eurya japonica	5.94118	4.83333	4.5
Quercus serrata	18.8	21				5
Cinnamomum camphora	20
Dendropanax trifidus	5.8
Ilex pedunculosa	6.5			0.197143
Rhus succedanea	9.33333
Photinia glabra	14
Ilex integra	7	1.95
Acer sieboldianum		15.4636
Quercus sessilifolia		10.5
Ilex macropoda		13
Camellia japonica		5.57143
Carpinus laxiflora		16.4	4.14833
Gleichennia japonica		0.46
Quercus myrsinifolia		15	4
Magnolia salicifolia		19.3333
Clethra barbinervis		10		1.74526
Illicium anisatum		1.425	3.77471
Rhus sylvestris		10						1.34
Chamaecyparis obtusa		2.5	8	23.1434
Trachelospermum asiaticum		0.706667	6
Cinnamomum insulari-montanum		4.5
Pieris japonica		2.375	0.47	1.19
Benthamidia japonica		6
Quercus acuta		2.5
Hydrangea hirta		1.3	0.3
Malus tschonoskii		4		3
Evodiopanax innovans		4.33333		0.21
Osmanthus heterophyllus		2.25
Wisteria floribunda		4			0.085
Ophiopogon japonicus		0.19
Lindera triloba		2	0.29	2.50034
Lyonia ovalifolia		4		1.5
Acer tenuifolium		2	10
V. smallii var. glabrum		1.5		0.1575
Rhododendron semibarbatum		1.5
Litsea citriodora		3
Sorbus japonica		2.5
Ligustrum japonicum		2
Oplismenus undulatifolius		0.09	0.0542857
Fraxinus sieboldiana		1.5
Hamamelis japonica		3
Viburnum phlebotrichum		0.305
Viola grypoceras		0.03					0.07
Abelia spathulata		1.5
Asarum takaoi		0.09		0.0266667
Akebia trifoliata		0.07	0.1		0.1	0.085
Lindera sericea		1.5	9.5			0.24
Sapium japonicum			4.03
Callicarpa mollis			1.29
Abies firma			17
Daphniphyllum macropodum			7.555
Torreya nucifera			0.0966667
Hovenia tomentella			12
Lindera umbellata			1.876	2.13571
Dryopteris erythrosora			0.107143
Aesculus turbinata			14			6	12
Ilex crenata var. paludosa			0.0372727
Thelypteris japonica			0.246667	0.348333
Deparia japonica			0.074
Rhododendron reticulatum			3
Callicarpa japonica			4		2.25
Schizophragma hydrangeoides			0.0333333	0.085		0.05			0.04
Cynanchum sublanceolatum			0.09
Solanum nigrum			0.1
Ainsliaea apiculata			0.1
Zanthoxylum piperitum			2			0.785
Ardisia japonica			0.05	0.091
Meliosma myriantha			2		3.5	5.2
Hydrangea serrata			0.0733333			0.26
Rhus ambigua			0.08
Viola takedana			0.02		0.055
Arabis hirsuta			0.2
Rubus palmatus			0.06
Acer palmatum			0.0666667
Berchemia racemosa			0.42
Rubus pectinellus			0.03	0.05
Antenoron filiforme			0.04		0.333333	0.325	0.193333
Carex rugata				0.142857
Disanthus cercidifolius				2.20909
Symplocos coreana				2.0829
Stellatia diversiflora				0.0142083
Styrax japonicus				0.777143
Vaccinium japonicum				0.12
Eleutherococcus sciadophylloides				0.301818				1.5	0.736
Menziesia ciliicalyx				1.345
Ailanthus altissima				1.39857
Daphniphyllum macropodum subsp. humile				1.41333
Smilax china				0.285		0.05
Betula grossa				0.51
Dryopteris sabaei				0.113333
Hydrangea luteovenosa				0.345
Tsuga sieboldii				0.4
Blechnum niponicum				0.085
Ilex crenata				0.17
Ilex serrata var. argutidens				1.7
Deutzia crenata				1.5	3		1.4
Lindera praecox					4.4
Juglans mandshurica Maxim. var. sachalinensisi					19.75
Lindera obtusiloba					4.16667
Zelkova serrata					15	27.5	23.3333
Castanea crenata					15.5714	13	16
Actinidia kolomikta					22.5
Sorbus alnifolia					5		10	8
Pueraria lobata					2.1
Staphylea bumalda					0.46
Ulmus laciniata					10
Kerria japonica					0.66	0.235	0.526667
Acer mono Maxim. var. marmoratum					7		8.6	7.35
Dioscorea gracillima					0.1375
Dryopteris lacera					0.275
Alangium platanifolium					0.686667	0.145	0.175
Smilax sieboldii					3	0.27
Acer crataegifolium					3
Clematis japonica					1.525	0.2
Acer amoenum					6	9.5	9.63636	0.55
Viburnum dilatatum					8	0.23	0.045	0.85
Capsella bursa-pastoris					0.24	0.53
Sambucus racemosa subsp. sieboldiana					1.6		2
Viola mirabilis var. subglabra					0.06
Athyrium iseanum					0.1
Clematis apiifoloa					0.06		0.14
Arisaema serratum					0.05		0.19
Euptelea polyandra						8.33333
Carpinus cordata						9.33333	4
Magnolia obovata						14
Dryopteris crassirihizoma						0.298333	0.44		0.28		0.346667	0.43	0.394
Tsuga diversifolia						20			9.83333	17.6	18.5
Celtis jessoensis						8.33333
Swida macrophylla						20
Stachyurus praecox						4.16667
Celastrus orbiculatus						6
Adenocaulon himalaicum						0.135	0.25
Morus australis						0.325
Diplazium squamigerum						0.185
Cercidiphyllum magnificum						15.5
Agastache rugosa						0.125
Toisusu urbaniana						2
Cephalotaxus harringtonia						1.6
Viburnum japonicum						8
Helwingia japonica						0.06
Schisandra nigra						0.95	6
Ligustrum tschonoskii						0.43
Asyneuma japonicum						0.5
Circaea erubescens						0.28
Corydalis pallida						0.25
Prunus maximowiczii						1.75		5	0.2
Actaea asiatica						0.25
Vitis flexuosa						0.5
Euonymus fortunei var. radicans							13.01
Sasa senanensis							0.633333	1.5	0.78	1.4175
Acer cissifolium							7.68
Akebia×pentaphylla							0.0825
Quercus crispula							16	13.6667
Mosla dianthera							0.2675
Achyranthes bidentata var. japonica							0.48
Ribes maximowiczianum							0.29
Leucosceptrum japonicum							0.186667
Asperula odorata							0.12
Veronica persica							0.2
Tilia maximowicziana							6
Geum japonicum							0.3175
Athyrium nipponicum							0.255
Calamagrostis hakonensis							0.203333
Sanicula chinensis							0.12
Saxifraga nipponica							0.1
Lonicera gracilipes var. glandulosa							1.4
Fatoua villosa							0.1
Dumasia truncata							0.17
Maianthemum dilatatum							0.08		0.075		0.0728571	0.051	0.0433333	0.05875
Larix kaempferi								15.375
Tilla japonica								11.3333
Betula platyphylla var. japonica								15.25
Kalopanax septemlobus								13
Prunus grayana								3.472
Acer tschonoskii								8	5.12	0.08	4.45714	3.1
Alnus hirsuta								15
Euonymus planipes								3.25	9.5
Acer japonicum								7.5
Acer rufinerve								6
Hydrangea paniculata								2
Euonymus macropterus								2		3	0.56	2
Malus toringo var. sargentii								0.22
Abies veitchii									23	11.4186	17.6	12.8571	5.09909
Plagiogyria matsumureana									0.9		0.671667	0.6475
Prunus nipponica									7.95444		2		2	1.6
Arachniodes standishii									0.25	0.05	0.23	0.1
Chamaepericlymenum canadense									0.08	0.06	0.08	0.0966667	0.08	0.0566667
Betula ermanii									11.5	17.6	28	17.3333	6.85714	5.5
Menziesia pentandra									0.968	0.72	1.244	0.695385	0.9
Viburnum furcatum									0.378	3.11667	1.78333	1.42071	1.5
Hydrangea scandens									0.22
Streptopus streptopoides var. japonicus									0.1325
Shortia uniflora var. orbicularis									0.075
Oxalis acetosella									0.05	0.03
Rubus ikenoensis									0.08		0.1475	0.122	0.19
Ilex rugosa									0.163333		0.18
Smilacina yesoensis									0.18		0.222222	0.295556	0.321538	0.3575
Sorbus commixta										10	3.545	4.17867	4
Acer ukurunduense										9	3.74	2.79643	2.6375
Abies mariesii											9.22381	6.12152	8.49524	4.5
Picea jezoensis var. hondoensis											23.1429	12.5	9.11111
Heloniopsis orientalis											0.04	0.0385714	0.047	0.0325
Rhododendron albrechtii											0.95
Trautvetteria caroliniensis var. japonica											0.213333	0.277	0.262308	0.225
Parasenecio adenostyloides											0.208333
Streptopus streptopoides											0.08375	0.0855556	0.111429	0.0733333
Schizocodon soldanelloides											0.0375	0.0630769	0.0488889	0.032
Thelypteris phegopteris											0.086
Astilbe thunbergii var. congesta											0.195
Leucothoe grayana											10
Coptis trifolia											0.035	0.0353333	0.0514286	0.028
Tripterospermum japonicum											0.0166667	0.0416667	0.0525
Vaccinium smallii												0.651	0.342
Vaccinium ovalifolium												0.906	0.691667	0.4525
Veratrum stamineum												0.595714	0.531667	0.513333
Solidago virgaurea subsp. Leiocarpa												0.207778	0.238182
Lonicera tschonoskii												1.4	0.47
Trillium apetalon												0.19
Sorbus matsumurana													2.8375	2.162
Oplopanax japonicus													0.7
Alnus maximowiczii													6
Euonymus tricarpus													0.48	1.068
Rubus vernus													0.633333
Diphylleia grayi													0.38
Carex aphyllopus													0.17
Pinus pumila														2.22222
Sorbus sambucifolia														0.833333
Rubus pedatus														0.0566667
Rhododendron brachycarpum														0.14
