# Supplementary material for: Plant species richness and community assembly along gradients of elevation and soil nitrogen availability
Source: AoB Plants. 2020 Apr 15;12(3):plaa014. doi: 10.1093/aobpla/plaa014 (PMC7243275; doi:10.1093/aobpla/plaa014)
Supplement: plaa014_suppl_supplementary_Table_S3 [file plaa014_suppl_supplementary_table_s3.xlsx]

## Sheet: Table S3
Table S3. List of species and a mean value of leaf area (cm2) of each species at each elevation.
Species	Elevation
	45 m	340 m	385 m	570 m	800 m	980 m	1100 m	1450 m	1600 m	1800 m	2100 m	2200 m	2380 m	2500 m
Cleyera japonica	31.9082	17.828
Quercus variabilis	46.2016
Quercus glauca	31.454	32.4384
Myrica rubra	23.603	24.6962
Eurya japonica	7.3766	9.9772	12.4076
Quercus serrata	23.3114	37.1166				20.1904
Cinnamomum camphora	29.6554
Dendropanax trifidus	135.119
Ilex pedunculosa	9.3146			8.6004
Rhus succedanea	188.226
Photinia glabra	28.3674
Ilex integra	12.9824	15.287
Acer sieboldianum		20.7138
Quercus sessilifolia		17.1302
Ilex macropoda		16.1922
Camellia japonica		19.4442
Carpinus laxiflora		7.526	9.5788
Gleichennia japonica		342.457
Quercus myrsinifolia		13.2068	13.1918
Magnolia salicifolia		23.2226
Clethra barbinervis		29.1078		18.0726
Illicium anisatum		26.151	14.3442
Rhus sylvestris		197.81						216.46
Chamaecyparis obtusa		0.1188	0.0302	0.0156
Trachelospermum asiaticum		13.1022	7.1922
Cinnamomum insulari-montanum		13.3976
Pieris japonica		5.5072	4.8718	6.0176
Benthamidia japonica		28.7392
Quercus acuta		36.2054
Hydrangea hirta		40.598	30.1274
Malus tschonoskii		40.719		56.2498
Evodiopanax innovans		73.5796		42.638
Osmanthus heterophyllus		6.3338
Wisteria floribunda		150.871			177.694
Ophiopogon japonicus		3.1026
Lindera triloba		51.9988	13.2828	74.3986
Lyonia ovalifolia		20.2136		23.2548
Acer tenuifolium		96.7264	31.0616
V. smallii var. glabrum		4.2432		3.678
Rhododendron semibarbatum		2.0466
Litsea citriodora		35.6188
Sorbus japonica		28.9582
Ligustrum japonicum		15.1806
Oplismenus undulatifolius		4.9304	2.1386
Fraxinus sieboldiana		51.0074
Hamamelis japonica		37.3588
Viburnum phlebotrichum		20.606
Viola grypoceras		3.3222					15.015
Abelia spathulata		5.385
Asarum takaoi		23.3724		17.7434
Akebia trifoliata		6.1338	5.987		13.4684	17.8078
Lindera sericea		10.2392	18.3475			48.7012
Sapium japonicum			52.5562
Callicarpa mollis			27.3348
Abies firma			0.6848
Daphniphyllum macropodum			73.6598
Torreya nucifera			0.6048
Hovenia tomentella			83.2348
Lindera umbellata			25.2862	21.1404
Dryopteris erythrosora			63.903
Aesculus turbinata			1314.08			790.796	719.363
Ilex crenata var. paludosa			1.5452
Thelypteris japonica			152.395	196.945
Deparia japonica			53.6777
Rhododendron reticulatum			12.7032
Callicarpa japonica			12.1566		19.2824
Schizophragma hydrangeoides			12.4214	10.8222		10.933			10.6076
Cynanchum sublanceolatum			5.5064
Solanum nigrum			18.2978
Ainsliaea apiculata			1.5956
Zanthoxylum piperitum			56.8114			61.0466
Ardisia japonica			5.5636	5.6302
Meliosma myriantha			52.532		39.9252	85.4886
Hydrangea serrata			18.7156			37.3058
Rhus ambigua			6.946
Viola takedana			4.3716		9.0126
Arabis hirsuta			3.4364
Rubus palmatus			14.7705
Acer palmatum			6.2665
Berchemia racemosa			3.264
Rubus pectinellus			1.22675	13.112
Antenoron filiforme			4.7476		59.9134	27.1992	37.9372
Carex rugata				8.9388
Disanthus cercidifolius				99.0298
Symplocos coreana				28.2978
Stellatia diversiflora				0.659
Styrax japonicus				7.1362
Vaccinium japonicum				6.0756
Eleutherococcus sciadophylloides				101.731				244.009	116.603
Menziesia ciliicalyx				8.5558
Ailanthus altissima				159.146
Daphniphyllum macropodum subsp. humile				90.5552
Smilax china				8.5418		12.4995
Betula grossa				6.191
Dryopteris sabaei				182.966
Hydrangea luteovenosa				6.1066
Tsuga sieboldii				0.2952
Blechnum niponicum				102.617
Ilex crenata				1.3046
Ilex serrata var. argutidens				9.6472
Deutzia crenata				21.93	23.8554		17.5096
Lindera praecox					25.9774
Juglans mandshurica Maxim. var. sachalinensisi					592.405
Lindera obtusiloba					74.3486
Zelkova serrata					66.5932	43.2974	30.1286
Castanea crenata					49.1182	16.9352	29.799
Actinidia kolomikta					18.6202
Sorbus alnifolia					22.2848		18.742	16.4006
Pueraria lobata					236.177
Staphylea bumalda					47.4482
Ulmus laciniata					45.2774
Kerria japonica					18.6524	8.135	8.7534
Acer mono Maxim. var. marmoratum					28.8558		46.6608	25.3148
Dioscorea gracillima					36.0876
Dryopteris lacera					208.031
Alangium platanifolium					195.759	149.784	82.9762
Smilax sieboldii					42.9198	33.0516
Acer crataegifolium					15.2008
Clematis japonica					79.706	32.7476
Acer amoenum					10.3644	19.9344	24.9686	19.7028
Viburnum dilatatum					27.9434	16.5716	19.545	27.4888
Capsella bursa-pastoris					64.7512	67.7252
Sambucus racemosa subsp. sieboldiana					144.019		187.98
Viola mirabilis var. subglabra					10.705
Athyrium iseanum					86.1333
Clematis apiifoloa					9.5414		8.203
Arisaema serratum					36.732		53.5263
Euptelea polyandra						75.2784
Carpinus cordata						54.446	39.769
Magnolia obovata						319.129
Dryopteris crassirihizoma						262.251	590.167		94.2235		183.206	197.849	386.038
Tsuga diversifolia						0.467			0.1964	0.2826	0.3104
Celtis jessoensis						25.0988
Swida macrophylla						37.607
Stachyurus praecox						60.5118
Celastrus orbiculatus						65.4576
Adenocaulon himalaicum						85.7358	131.361
Morus australis						47.5524
Diplazium squamigerum						195.316
Cercidiphyllum magnificum						34.648
Agastache rugosa						22.0702
Toisusu urbaniana						59.7592
Cephalotaxus harringtonia						1.1154
Viburnum japonicum						153.032
Helwingia japonica						21.0554
Schisandra nigra						28.1194	13.1728
Ligustrum tschonoskii						18.1462
Asyneuma japonicum						12.3656
Circaea erubescens						20.579
Corydalis pallida						29.2465
Prunus maximowiczii						19.084		18.4772	19.5596
Actaea asiatica						122.895
Vitis flexuosa						43.2525
Euonymus fortunei var. radicans							8.9304
Sasa senanensis							52.072	104.523	103.618	90.135
Acer cissifolium							30.374
Akebia×pentaphylla							14.0098
Quercus crispula							94.5348	50.4216
Mosla dianthera							26.8224
Achyranthes bidentata var. japonica							29.5214
Ribes maximowiczianum							10.7024
Leucosceptrum japonicum							19.993
Asperula odorata							14.1398
Veronica persica							6.8232
Tilia maximowicziana							86.7716
Geum japonicum							13.3666
Athyrium nipponicum							86.3696
Calamagrostis hakonensis							8.3132
Sanicula chinensis							58.9605
Saxifraga nipponica							26.0285
Lonicera gracilipes var. glandulosa							13.7044
Fatoua villosa							5.405
Dumasia truncata							11.584
Maianthemum dilatatum							11.5015		13.2726		9.8746	12.6176	13.8056	15.01
Larix kaempferi								0.386
Tilla japonica								43.766
Betula platyphylla var. japonica								16.237
Kalopanax septemlobus								225.72
Prunus grayana								30.4652
Acer tschonoskii								34.1042	44.067	10.3142	53.5202	21.1056
Alnus hirsuta								63.5802
Euonymus planipes								32.735	45.3932
Acer japonicum								64.8256
Acer rufinerve								74.564
Hydrangea paniculata								35.9986
Euonymus macropterus								34.024		75.0818	51.0536	29.4738
Malus toringo var. sargentii								12.461
Abies veitchii									0.3258	0.5544	0.3002	0.3208	0.2684
Plagiogyria matsumureana									378.316		259.667	274.848
Prunus nipponica									18.2942		28.7608		18.4534	15.581
Arachniodes standishii									195.448	99.161	271.812	361.064
Chamaepericlymenum canadense									8.21815	3.7846	5.16515	4.0072	6.2286	4.5817
Betula ermanii									15.1024	22.5208	38.0196	34.1148	38.3646	22.3826
Menziesia pentandra									5.9166	6.2382	6.4158	9.0514	4.6158
Viburnum furcatum									87.4846	167.411	130.168	70.7798	139.043
Hydrangea scandens									24.3792
Streptopus streptopoides var. japonicus									5.3754
Shortia uniflora var. orbicularis									6.6096
Oxalis acetosella									6.6198	5.4736
Rubus ikenoensis									39.4798		41.5248	26.0068	49.6132
Ilex rugosa									2.027		1.991
Smilacina yesoensis									15.5408		39.4816	36.7236	50.0622	47.2836
Sorbus commixta										88.6404	76.281	91.778	131.123
Acer ukurunduense										92.9552	110.548	218.962	77.2106
Abies mariesii											0.2646	0.279	0.3432	0.3364
Picea jezoensis var. hondoensis											0.255	0.2628	0.201
Heloniopsis orientalis											11.8516	13.2006	9.7654	8.5838
Rhododendron albrechtii											32.1124
Trautvetteria caroliniensis var. japonica											103.066	95.632	88.5938	94.5492
Parasenecio adenostyloides											70.8066
Streptopus streptopoides											8.6022	9.7658	6.7294	6.627
Schizocodon soldanelloides											11.1312	12.8548	5.701	11.1058
Thelypteris phegopteris											53.2647
Astilbe thunbergii var. congesta											34.5976
Leucothoe grayana											4.1538
Coptis trifolia											2.8106	6.0492	3.2804	3.2412
Tripterospermum japonicum											3.4166	2.9202	4.6614
Vaccinium smallii												8.9588	9.2538
Vaccinium ovalifolium												5.1994	5.9434	6.8378
Veratrum stamineum												154.871	75.4592	112.371
Solidago virgaurea subsp. Leiocarpa												21.8882	18.8642
Lonicera tschonoskii												40.5474	19.6338
Trillium apetalon												50.049
Sorbus matsumurana													68.6756	63.6336
Oplopanax japonicus													571.422
Alnus maximowiczii													29.9288
Euonymus tricarpus													34.1742	26.2124
Rubus vernus													68.0712
Diphylleia grayi													289.559
Carex aphyllopus													7.5112
Pinus pumila														0.52
Sorbus sambucifolia														59.1106
Rubus pedatus														9.628
Rhododendron brachycarpum														8.6492
