# Supplementary material for: Plant species richness and community assembly along gradients of elevation and soil nitrogen availability
Source: AoB Plants. 2020 Apr 15;12(3):plaa014. doi: 10.1093/aobpla/plaa014 (PMC7243275; doi:10.1093/aobpla/plaa014)
Supplement: plaa014_suppl_supplementary_Table_S4 [file plaa014_suppl_supplementary_table_s4.xlsx]

## Sheet: Table S4
Table S4. List of species and a mean value of specific leaf area (cm2/g) of each species at each elevation.
Species	Elevation
	45 m	340 m	385 m	570 m	800 m	980 m	1100 m	1450 m	1600 m	1800 m	2100 m	2200 m	2380 m	2500 m
Cleyera japonica	88.0907	86.1839
Quercus variabilis	153.882
Quercus glauca	124.05	123.622
Myrica rubra	138.841	146.114
Eurya japonica	129.778	130.217	137.557
Quercus serrata	198.226	212.24				240.936
Cinnamomum camphora	196.81
Dendropanax trifidus	205.974
Ilex pedunculosa	195.029			160.395
Rhus succedanea	246.848
Photinia glabra	93.0567
Ilex integra	112.989	113.103
Acer sieboldianum		194.752
Quercus sessilifolia		89.3035
Ilex macropoda		201.345
Camellia japonica		81.7877
Carpinus laxiflora		155.882	288.518
Gleichennia japonica		239.91
Quercus myrsinifolia		120.412	115.921
Magnolia salicifolia		134.049
Clethra barbinervis		147.366		243.829
Illicium anisatum		117.427	144.599
Rhus sylvestris		128.692						383.006
Chamaecyparis obtusa		185.625	143.81	156
Trachelospermum asiaticum		144.552	178.025
Cinnamomum insulari-montanum		118.605
Pieris japonica		105.34	117.676	160.726
Benthamidia japonica		165.969
Quercus acuta		124.606
Hydrangea hirta		306.354	463.498
Malus tschonoskii		248.226		318.587
Evodiopanax innovans		233.379		519.595
Osmanthus heterophyllus		87.7015
Wisteria floribunda		339.585			399.6
Ophiopogon japonicus		196.616
Lindera triloba		396.937	603.764	251.925
Lyonia ovalifolia		181.842		307.522
Acer tenuifolium		239.114	198.604
V. smallii var. glabrum		183.847		398.915
Rhododendron semibarbatum		216.342
Litsea citriodora		256.509
Sorbus japonica		283.293
Ligustrum japonicum		140.587
Oplismenus undulatifolius		537.081	548.359
Fraxinus sieboldiana		280.107
Hamamelis japonica		372.025
Viburnum phlebotrichum		293.032
Viola grypoceras		503.364					439.807
Abelia spathulata		198.562
Asarum takaoi		230.861		272.222
Akebia trifoliata		378.63	429.176		314.242	370.533
Lindera sericea		307.853	359.755			337.64
Sapium japonicum			301.7
Callicarpa mollis			440.884
Abies firma			85.3865
Daphniphyllum macropodum			144.943
Torreya nucifera			93.6223
Hovenia tomentella			234.069
Lindera umbellata			343.562	266.992
Dryopteris erythrosora			307.226
Aesculus turbinata			174.754			274.11	198.524
Ilex crenata var. paludosa			214.017
Thelypteris japonica			423.319	271.154
Deparia japonica			275.27
Rhododendron reticulatum			265.757
Callicarpa japonica			230.239		481.338
Schizophragma hydrangeoides			690.078	418.816		260.558			632.912
Cynanchum sublanceolatum			764.778
Solanum nigrum			604.884
Ainsliaea apiculata			234.647
Zanthoxylum piperitum			196.715			332.028
Ardisia japonica			187.959	183.036
Meliosma myriantha			327.098		270.313	377.433
Hydrangea serrata			437.28			360.443
Rhus ambigua			578.833
Viola takedana			602.149		847.049
Arabis hirsuta			245.457
Rubus palmatus			609.093
Acer palmatum			396.614
Berchemia racemosa			522.24
Rubus pectinellus			430.439	204.939
Antenoron filiforme			659.389		585.092	460.068	469.636
Carex rugata				122.786
Disanthus cercidifolius				258.482
Symplocos coreana				235.11
Stellatia diversiflora				203.395
Styrax japonicus				232.147
Vaccinium japonicum				354.469
Eleutherococcus sciadophylloides				394.797				379.249	564.445
Menziesia ciliicalyx				286.339
Ailanthus altissima				370.418
Daphniphyllum macropodum subsp. humile				123.224
Smilax china				355.908		367.632
Betula grossa				440.327
Dryopteris sabaei				319.49
Hydrangea luteovenosa				613.112
Tsuga sieboldii				146.139
Blechnum niponicum				115.32
Ilex crenata				185.312
Ilex serrata var. argutidens				285.251
Deutzia crenata				400.475	326.786		506.35
Lindera praecox					378.79
Juglans mandshurica Maxim. var. sachalinensisi					183.511
Lindera obtusiloba					311.03
Zelkova serrata					148.084	426.323	163.653
Castanea crenata					221.793	302.091	353.152
Actinidia kolomikta					942.318
Sorbus alnifolia					249.606		304.056	209.995
Pueraria lobata					677.229
Staphylea bumalda					420.566
Ulmus laciniata					120.663
Kerria japonica					465.379	357.112	566.197
Acer mono Maxim. var. marmoratum					149.049		304.933	287.276
Dioscorea gracillima					891.933
Dryopteris lacera					233.695
Alangium platanifolium					396.562	420.742	580.578
Smilax sieboldii					455.624	464.208
Acer crataegifolium					215.982
Clematis japonica					609.653	278.466
Acer amoenum					259.89	306.872	298.81	261.588
Viburnum dilatatum					309.108	294.763	356.986	247.468
Capsella bursa-pastoris					747.704	552.588
Sambucus racemosa subsp. sieboldiana					764.514		319.912
Viola mirabilis var. subglabra					399.44
Athyrium iseanum					356.906
Clematis apiifoloa					401.574		350.256
Arisaema serratum					1133.7		783.694
Euptelea polyandra						393.839
Carpinus cordata						280.418	302.288
Magnolia obovata						194.993
Dryopteris crassirihizoma						208.802	274.846		482.826		437.602	374.048	243.911
Tsuga diversifolia						74.6006			100.204	109.535	97.6101
Celtis jessoensis						367.264
Swida macrophylla						120.135
Stachyurus praecox						503.51
Celastrus orbiculatus						278.33
Adenocaulon himalaicum						491.379	444.93
Morus australis						442.266
Diplazium squamigerum						316.711
Cercidiphyllum magnificum						363.339
Agastache rugosa						349.655
Toisusu urbaniana						277.717
Cephalotaxus harringtonia						64.2512
Viburnum japonicum						249.815
Helwingia japonica						340.813
Schisandra nigra						374.127	596.594
Ligustrum tschonoskii						410.919
Asyneuma japonicum						516.093
Circaea erubescens						577.413
Corydalis pallida						593.41
Prunus maximowiczii						239.148		188.813	456.36
Actaea asiatica						453.405
Vitis flexuosa						350.649
Euonymus fortunei var. radicans							86.4846
Sasa senanensis							141.485	148.462	206.863	164.853
Acer cissifolium							348.806
Akebia×pentaphylla							319.567
Quercus crispula							230.012	218.03
Mosla dianthera							651.979
Achyranthes bidentata var. japonica							640.377
Ribes maximowiczianum							280.903
Leucosceptrum japonicum							546.257
Asperula odorata							443.81
Veronica persica							431.302
Tilia maximowicziana							422.123
Geum japonicum							278.123
Athyrium nipponicum							360.685
Calamagrostis hakonensis							322.217
Sanicula chinensis							514.714
Saxifraga nipponica							731.549
Lonicera gracilipes var. glandulosa							450.803
Fatoua villosa							377.972
Dumasia truncata							439.343
Maianthemum dilatatum							926.047		694.174		615.623	523.552	543.1	521.633
Larix kaempferi								153.175
Tilla japonica								200.522
Betula platyphylla var. japonica								182.029
Kalopanax septemlobus								260.545
Prunus grayana								270.85
Acer tschonoskii								227.604	479.197	487.439	377.647	304.554
Alnus hirsuta								210.002
Euonymus planipes								237.727	295.49
Acer japonicum								236.901
Acer rufinerve								278.765
Hydrangea paniculata								278.196
Euonymus macropterus								280.171		279.593	306.224	238.616
Malus toringo var. sargentii								346.717
Abies veitchii									102.453	88	126.134	90.6215	114.701
Plagiogyria matsumureana									219.319		253.186	275.35
Prunus nipponica									350.195		330.508		278.08	233.388
Arachniodes standishii									180.359	169.431	162.026	169.432
Chamaepericlymenum canadense									321.713	327.955	375.102	304.036	296.6	303.323
Betula ermanii									229.939	226.34	204.209	161.254	141.026	144.199
Menziesia pentandra									466.609	448.147	495.811	411.802	295.128
Viburnum furcatum									439.356	217.768	325.338	283.278	207.818
Hydrangea scandens									596.653
Streptopus streptopoides var. japonicus									748.663
Shortia uniflora var. orbicularis									194.629
Oxalis acetosella									759.151	258.677
Rubus ikenoensis									612.09		622.934	603.967	548.091
Ilex rugosa									189.439		168.159
Smilacina yesoensis									576.439		570.708	581.806	378.399	376.162
Sorbus commixta										199.965	348.029	271.115	288.843
Acer ukurunduense										255.54	323.637	466.97	172.885
Abies mariesii											127.212	83.5329	100.351	58.4028
Picea jezoensis var. hondoensis											134.211	75.0857	96.6346
Heloniopsis orientalis											306.243	216.474	183.56	378.141
Rhododendron albrechtii											352.419
Trautvetteria caroliniensis var. japonica											500.61	428.037	317.882	427.013
Parasenecio adenostyloides											540.921
Streptopus streptopoides											763.961	579.917	584.149	609.099
Schizocodon soldanelloides											418.781	231.702	186.185	236.394
Thelypteris phegopteris											471.536
Astilbe thunbergii var. congesta											475.503
Leucothoe grayana											451.5
Coptis trifolia											361.26	316.05	356.565	330.735
Tripterospermum japonicum											503.923	593.537	522.578
Vaccinium smallii												334.034	374.345
Vaccinium ovalifolium												385.141	266.52	271.557
Veratrum stamineum												362.322	379.764	320.858
Solidago virgaurea subsp. Leiocarpa												537.002	529.893
Lonicera tschonoskii												466.169	315.859
Trillium apetalon												674.515
Sorbus matsumurana													183.507	174.635
Oplopanax japonicus													378.37
Alnus maximowiczii													178.594
Euonymus tricarpus													353.112	300.325
Rubus vernus													295.91
Diphylleia grayi													485.446
Carex aphyllopus													244.346
Pinus pumila														86.6667
Sorbus sambucifolia														145.528
Rubus pedatus														357.122
Rhododendron brachycarpum														125.097
