# Supplementary material for: Plant species richness and community assembly along gradients of elevation and soil nitrogen availability
Source: AoB Plants. 2020 Apr 15;12(3):plaa014. doi: 10.1093/aobpla/plaa014 (PMC7243275; doi:10.1093/aobpla/plaa014)
Supplement: plaa014_suppl_supplementary_Table_S5 [file plaa014_suppl_supplementary_table_s5.xlsx]

## Sheet: Table S5
Table S5. List of species and a mean value of leaf nitrogen concentration (%) of each species at each elevation.
Species	Elevation
	45 m	340 m	385 m	570 m	800 m	980 m	1100 m	1450 m	1600 m	1800 m	2100 m	2200 m	2380 m	2500 m
Cleyera japonica	0.883689	0.763675
Quercus variabilis	1.86215
Quercus glauca	1.45367	1.6831
Myrica rubra	1.77545	1.60348
Eurya japonica	1.06657	1.38694	1.31382
Quercus serrata	2.01485	2.15577				2.10547
Cinnamomum camphora	1.72874
Dendropanax trifidus	1.98422
Ilex pedunculosa	1.33383			1.33474
Rhus succedanea	2.0694
Photinia glabra	0.937178
Ilex integra	0.746093	1.4212
Acer sieboldianum		2.08961
Quercus sessilifolia		1.816
Ilex macropoda		1.49207
Camellia japonica		1.24667
Carpinus laxiflora		1.30462	1.82455
Gleichennia japonica		1.37992
Quercus myrsinifolia		1.39748	1.53666
Magnolia salicifolia		1.61849
Clethra barbinervis		1.79741		1.46479
Illicium anisatum		1.1202	2.14942
Rhus sylvestris		1.85268						2.29068
Chamaecyparis obtusa		1.29312	1.07955	1.56144
Trachelospermum asiaticum		1.53653	2.07711
Cinnamomum insulari-montanum		1.89906
Pieris japonica		1.12768	1.01534	1.33998
Benthamidia japonica		1.54021
Quercus acuta		1.56647
Hydrangea hirta		2.14346	2.29897
Malus tschonoskii		1.42268		2.52804
Evodiopanax innovans		2.18478		2.06694
Osmanthus heterophyllus		0.858719
Wisteria floribunda		3.21473			2.61881
Ophiopogon japonicus		1.62943
Lindera triloba		2.72081	2.79498	2.39378
Lyonia ovalifolia		1.45804		1.67717
Acer tenuifolium		1.5296	1.98279
V. smallii var. glabrum		1.08631		2.06274
Rhododendron semibarbatum		1.45604
Litsea citriodora		2.81689
Sorbus japonica		1.93137
Ligustrum japonicum		1.37961
Oplismenus undulatifolius		3.13639	3.52969
Fraxinus sieboldiana		2.39991
Hamamelis japonica		2.91346
Viburnum phlebotrichum		0.843501
Viola grypoceras		2.78727					2.44955
Abelia spathulata		1.47099
Asarum takaoi		2.16063		2.69741
Akebia trifoliata		2.11307	2.04385		3.88111	1.67553
Lindera sericea		2.24631	1.5522			2.16739
Sapium japonicum			2.31574
Callicarpa mollis			2.34498
Abies firma			0.491984
Daphniphyllum macropodum			1.9246
Torreya nucifera			2.79084
Hovenia tomentella			3.60614
Lindera umbellata			2.39876	2.40271
Dryopteris erythrosora			2.21936
Aesculus turbinata			2.10065			2.44676	2.68119
Ilex crenata var. paludosa			1.75602
Thelypteris japonica			3.14258	7.54045
Deparia japonica			2.4086
Rhododendron reticulatum			2.02122
Callicarpa japonica			1.94998		2.58959
Schizophragma hydrangeoides			2.65423	2.15148		1.77659			2.73279
Cynanchum sublanceolatum			3.99808
Solanum nigrum			3.71183
Ainsliaea apiculata			1.80347
Zanthoxylum piperitum			2.41393			2.60542
Ardisia japonica			1.69783	1.39519
Meliosma myriantha			2.12792		2.32174	2.00637
Hydrangea serrata			2.27091			2.20379
Rhus ambigua			2.55842
Viola takedana			4.3377		3.22679
Arabis hirsuta			2.17118
Rubus palmatus			2.70031
Acer palmatum			2.43502
Berchemia racemosa			1.90772
Rubus pectinellus			2.99662	1.33274
Antenoron filiforme			2.9616		3.49706	2.52901	2.27934
Carex rugata				0.970968
Disanthus cercidifolius				1.83391
Symplocos coreana				1.945
Stellatia diversiflora				1.42268
Styrax japonicus				1.97503
Vaccinium japonicum				1.7992
Eleutherococcus sciadophylloides				2.28612				2.59689	2.84246
Menziesia ciliicalyx				1.12911
Ailanthus altissima				2.23269
Daphniphyllum macropodum subsp. humile				1.19341
Smilax china				2.74477		1.78886
Betula grossa				7.48957
Dryopteris sabaei				1.38361
Hydrangea luteovenosa				2.99678
Tsuga sieboldii				1.17981
Blechnum niponicum				1.26639
Ilex crenata				1.95706
Ilex serrata var. argutidens				2.35266
Deutzia crenata				3.31836	3.17698		2.56569
Lindera praecox					3.52235
Juglans mandshurica Maxim. var. sachalinensisi					2.7264
Lindera obtusiloba					2.74539
Zelkova serrata					1.98593	2.93384	2.40137
Castanea crenata					2.88544	2.23356	2.5634
Actinidia kolomikta					4.97224
Sorbus alnifolia					2.10549		2.06539	1.59057
Pueraria lobata					4.35061
Staphylea bumalda					2.75567
Ulmus laciniata					1.99291
Kerria japonica					2.7302	2.54106	2.34813
Acer mono Maxim. var. marmoratum					3.21025		2.07452	1.73301
Dioscorea gracillima					3.91882
Dryopteris lacera					3.24648
Alangium platanifolium					1.8371	2.59713	2.69373
Smilax sieboldii					2.94989	2.34472
Acer crataegifolium					2.96787
Clematis japonica					4.75977	2.12662
Acer amoenum					1.88648	1.79613	2.36056	1.77916
Viburnum dilatatum					4.52158	1.62877	2.09228	1.47922
Capsella bursa-pastoris					7.23863	3.67159
Sambucus racemosa subsp. sieboldiana					3.57228		4.56645
Viola mirabilis var. subglabra					2.54273
Athyrium iseanum					4.5613
Clematis apiifoloa					2.63793		2.80604
Arisaema serratum					1.73762		2.78997
Euptelea polyandra						2.20515
Carpinus cordata						2.3692	2.37642
Magnolia obovata						2.53307
Dryopteris crassirihizoma						1.82269	2.16984		2.44764		2.64424	3.11085	3.36782
Tsuga diversifolia						0.959813			1.25452	1.05834	0.872642
Celtis jessoensis						2.3473
Swida macrophylla						1.28383
Stachyurus praecox						2.9162
Celastrus orbiculatus						3.48405
Adenocaulon himalaicum						2.05403	1.85942
Morus australis						2.15202
Diplazium squamigerum						2.71313
Cercidiphyllum magnificum						1.7698
Agastache rugosa						2.59695
Toisusu urbaniana						2.56694
Cephalotaxus harringtonia						1.61646
Viburnum japonicum						1.76781
Helwingia japonica						1.91708
Schisandra nigra						2.5503	2.7194
Ligustrum tschonoskii						3.25092
Asyneuma japonicum						3.88588
Circaea erubescens						3.35318
Corydalis pallida						4.42877
Prunus maximowiczii						1.63461		2.65517	1.90741
Actaea asiatica						3.00915
Vitis flexuosa						2.79652
Euonymus fortunei var. radicans							1.0918
Sasa senanensis							1.55998	1.81613	2.05208	1.98713
Acer cissifolium							2.34078
Akebia×pentaphylla							1.81344
Quercus crispula							2.43439	2.11519
Mosla dianthera							2.24137
Achyranthes bidentata var. japonica							4.4473
Ribes maximowiczianum							1.65161
Leucosceptrum japonicum							3.11579
Asperula odorata							2.14759
Veronica persica							4.45626
Tilia maximowicziana							3.15857
Geum japonicum							1.9877
Athyrium nipponicum							1.88832
Calamagrostis hakonensis							2.27435
Sanicula chinensis							2.05197
Saxifraga nipponica							1.9193
Lonicera gracilipes var. glandulosa							1.80047
Fatoua villosa							2.24308
Dumasia truncata							3.98527
Maianthemum dilatatum							1.86198		2.69542		2.91715	2.60081	2.49917	3.08949
Larix kaempferi								1.97152
Tilla japonica								2.13809
Betula platyphylla var. japonica								2.0019
Kalopanax septemlobus								1.93133
Prunus grayana								2.44573
Acer tschonoskii								2.08836	2.28393	1.92428	2.7149	2.51789
Alnus hirsuta								2.52263
Euonymus planipes								2.17332	2.44123
Acer japonicum								1.58639
Acer rufinerve								1.70656
Hydrangea paniculata								2.67441
Euonymus macropterus								2.43187		2.44897	2.96206	3.18454
Malus toringo var. sargentii								1.48001
Abies veitchii									1.24092	1.08202	1.20641	1.57477	1.47122
Plagiogyria matsumureana									2.39835		2.94493	2.29511
Prunus nipponica									2.11593		2.23846		2.90209	2.99643
Arachniodes standishii									1.30499	1.10222	1.88825	1.91191
Chamaepericlymenum canadense									1.8138	1.50891	2.10324	1.64053	1.96264	2.32249
Betula ermanii									2.02091	2.48503	2.4535	3.32345	3.071	3.23538
Menziesia pentandra									2.19089	2.03878	2.97795	2.8255	1.95488
Viburnum furcatum									1.94526	2.15685	2.53239	1.95095	1.99139
Hydrangea scandens									2.23468
Streptopus streptopoides var. japonicus									2.50016
Shortia uniflora var. orbicularis									1.39737
Oxalis acetosella									3.24015	2.83685
Rubus ikenoensis									2.70978		3.39613	2.1922	2.80698
Ilex rugosa									1.71631		2.10968
Smilacina yesoensis									3.1087		3.61974	3.56043	2.92225	3.36986
Sorbus commixta										1.95316	2.93887	2.54302	2.732
Acer ukurunduense										2.23615	3.28425	2.89632	2.54981
Abies mariesii											0.959937	1.36993	1.36975	0.937133
Picea jezoensis var. hondoensis											1.18395	1.29754	1.27766
Heloniopsis orientalis											2.0889	1.52479	1.61335	3.19234
Rhododendron albrechtii											2.20787
Trautvetteria caroliniensis var. japonica											3.25967	2.83061	2.98076	2.44909
Parasenecio adenostyloides											2.61051
Streptopus streptopoides											3.26921	3.08557	3.31322	3.71143
Schizocodon soldanelloides											2.28688	2.12483	2.49345	2.39422
Thelypteris phegopteris											1.89109
Astilbe thunbergii var. congesta											2.95756
Leucothoe grayana											2.36158
Coptis trifolia											2.59088	2.19608	2.58262	2.77482
Tripterospermum japonicum											3.82444	4.51294	3.86776
Vaccinium smallii												2.57042	3.10474
Vaccinium ovalifolium												2.82329	2.89139	2.63666
Veratrum stamineum												2.61574	2.9398	3.31004
Solidago virgaurea subsp. Leiocarpa												3.11004	3.41781
Lonicera tschonoskii												3.00683	2.34381
Trillium apetalon												2.47643
Sorbus matsumurana													2.60008	3.22126
Oplopanax japonicus													2.40752
Alnus maximowiczii													3.21684
Euonymus tricarpus													3.71396	3.41272
Rubus vernus													2.99588
Diphylleia grayi													2.73838
Carex aphyllopus													2.43308
Pinus pumila														1.46897
Sorbus sambucifolia														3.11552
Rubus pedatus														2.57966
Rhododendron brachycarpum														1.7791
